# Supplementary material for: Molecular determinants of multidrug-resistant tuberculosis in Sierra Leone
Source: Microbiol Spectr. 2024 Jan 30;12(3):e02405-23. doi: 10.1128/spectrum.02405-23 (PMC10923214; doi:10.1128/spectrum.02405-23)
Supplement: Table S1 — Supplementary table. [file spectrum.02405-23-s0004.csv]

Supplementary Table S.1 Complete dataset of MTBC strains from Sierra Leone
Key	Run accession	year of isolation	sex	HIV status	case type	age	species	Lineage	Phylogenetic classifican Coll	Phylogenetic_classification	d12_clustering	cluster_d5	gINH	INH_mutat_cat	additional_INH_mutat_cat	gRMP	RMP-WHO_mut_cat	additional_RMP-WHO_mut_cat	gSM	gEMB	EMB-WHO_mut_cat	gPZA	gMFX	gLFX	gCFZ	gKAN	gAMK	gCPR	gETH/PTH	gLZD	gBDQ	gCS	gPAS	gDEL	gDRT
18000122	ERR10679991	2018	M	NEG	R	50	M. tuberculosis	Lineage 1	1.1.1 EAI	1.1.1 EAI	unclustered	unclustered	katG N138S			rpoB S450L	assoc with R		-	embB M306I	assoc with R	pncA E144_	-	-	Rv0678 193_del_g	-	-	-	-	-	Rv0678 193_del_g	-	-	-	MDR
18002362	ERR10680016	2019	M	N/A	N/A	Unknown	M. tuberculosis	Lineage 1	1.1.1 EAI	1.1.1 EAI	cluster_29	cluster_23	fabG1 -15c>t; katG S315T	Assoc w R		rpoB H445R	assoc with R		-	embB G406A	assoc with R	pncA S104R	-	-	-	-	-	-	fabG1 -15c>t	-	-	-	-	-	MDR
18003209	ERR10680024	2018	M	NEG	R	35	M. tuberculosis	Lineage 1	1.1.1 EAI	1.1.1 EAI	cluster_29	cluster_23	fabG1 -15c>t; katG S315T	Assoc w R		rpoB H445R	assoc with R		-	embB G406A	assoc with R	pncA S104R	-	-	-	-	-	-	fabG1 -15c>t	-	-	-	-	-	MDR
18012409	ERR10680047	2019	M	NEG	R	21	M. tuberculosis	Lineage 1	1.1.1 EAI	1.1.1 EAI	unclustered	unclustered	fabG1 -15c>t; katG S315T	Assoc w R		rpoB D435F	assoc with R		rpsL K88R; gid 102_del_g	embA -16c>t		pncA A146V	-	-	-	-	-	-	fabG1 -15c>t	-	-	-	-	-	MDR
19009745	ERR10680103	2019	M	NEG	R	51	M. tuberculosis	Lineage 1	1.1.1 EAI	1.1.1 EAI	cluster_29	cluster_23	fabG1 -15c>t; katG S315T	Assoc w R		rpoB H445R	assoc with R		-	embB G406A	assoc with R	pncA S104R	-	-	-	-	-	-	fabG1 -15c>t	-	-	-	-	-	MDR
2626-17	ERR10680173	2017	M	POS	N/A	Unknown	M. tuberculosis	Lineage 1	1.1.1 EAI	1.1.1 EAI	unclustered	unclustered	katG S315I			rpoB H445P			rpsL K43R	-		-	-	-	-	-	-	-	-	-	-	-	-	-	MDR
5215-17	ERR10680184	2017	M	NEG	R	41	M. tuberculosis	Lineage 1	1.1.1 EAI	1.1.1 EAI	unclustered	unclustered	katG S315T	Assoc w R		rpoB D435V	assoc with R		-	-		-	-	-	-	-	-	-	-	-	-	-	-	-	MDR
9024-17	ERR10680205	2017	M	N/A	N/A	19	M. tuberculosis	Lineage 1	1.1.1 EAI	1.1.1 EAI	unclustered	unclustered	katG S315T	Assoc w R		rpoB S450L	assoc with R		-	-		-	-	-	-	-	-	-	-	-	-	-	-	-	MDR
9235-17	ERR10680212	2017	M	N/A	N/A	28	M. tuberculosis	Lineage 1	1.1.1 EAI	1.1.1 EAI	unclustered	unclustered	katG S315T	Assoc w R		rpoB D435V	assoc with R		-	-		-	-	-	-	-	-	-	-	-	-	-	-	-	MDR
9870-17	ERR10680221	2017	M	N/A	N/A	64	M. tuberculosis	Lineage 1	1.1.1 EAI	1.1.1 EAI	unclustered	unclustered	katG S315N	Assoc w R		rpoB S450L	assoc with R		rpsL K88R	embA -12c>t	assoc with R	-	-	-	-	-	-	-	-	-	-	-	-	-	MDR
18000131	ERR10679994	2019	F	NEG	R	45	M. tuberculosis	Lineage 2	2.2.1 Beijing Ancestral 3	2.2.1 Beijing Ancestral 3	cluster_10	cluster_11	fabG1 -8t>c; katG S315T	Assoc w R		rpoB L452P	assoc with R		rpsL K43R	-		pncA D12G	-	-	Rv0678 193_del_g	-	-	-	-	-	Rv0678 193_del_g	-	Rv2670c A5V	-	MDR
18004719	ERR10680030	2019	M	NEG	R	21	M. tuberculosis	Lineage 2	2.2.1 Beijing Ancestral 3	2.2.1 Beijing Ancestral 3	unclustered	unclustered	katG S315T	Assoc w R		rpoB H445Y	assoc with R		rpsL K43R	embB Q497R	assoc with R	pncA T153N; pncA R148P; pncA G97C; pncA I6L	-	-	-	-	-	-	-	-	-	-	-	-	MDR
18004724	ERR10680032	2018	F	NEG	R	19	M. tuberculosis	Lineage 2	2.2.1 Beijing Ancestral 3	2.2.1 Beijing Ancestral 3	cluster_3	cluster_13	katG S315T	Assoc w R		rpoB S431R; rpoB S450W	assoc with R		rpsL K43R	embB M306V	assoc with R	pncA L182S; pncA V157G; pncA S104R; pncA V7F; pncA -11a>g	-	-	-	-	-	-	-	-	-	-	-	-	MDR
19007095	ERR10680093	2019	M	NEG	R	20	M. tuberculosis	Lineage 2	2.2.1 Beijing Ancestral 3	2.2.1 Beijing Ancestral 3	cluster_3	unclustered	katG S315T	Assoc w R		rpoB D435V; rpoB H445Y	assoc with R		rpsL K88R	-		-	-	-	-	-	-	-	-	-	-	-	-	-	MDR
19009754	ERR10680105	2019	F	NEG	R	22	M. tuberculosis	Lineage 2	2.2.1 Beijing Ancestral 3	2.2.1 Beijing Ancestral 3	cluster_3	cluster_3	katG S315T	Assoc w R		rpoB H445C			rpsL K43R	-		-	-	-	-	-	-	-	-	-	-	-	-	-	MDR
19010727	ERR10680117	2020	N/A	N/A	N/A	Unknown	M. tuberculosis	Lineage 2	2.2.1 Beijing Ancestral 3	2.2.1 Beijing Ancestral 3	cluster_10	cluster_11	fabG1 -8t>c; katG S315T	Assoc w R		rpoB H445R	assoc with R		rpsL K43R	embB D328G		-	-	-	-	-	-	-	-	-	-	-	Rv2670c A5V	-	MDR
19012156	ERR10680119	2020	N/A	N/A	N/A	Unknown	M. tuberculosis	Lineage 2	2.2.1 Beijing Ancestral 3	2.2.1 Beijing Ancestral 3	cluster_3	cluster_13	katG S315T	Assoc w R		rpoB S450W	assoc with R		rpsL K43R	embB M306V	assoc with R	-	-	-	-	-	-	-	-	-	-	-	-	-	MDR
19012176	ERR10680127	2020	N/A	N/A	N/A	Unknown	M. tuberculosis	Lineage 2	2.2.1 Beijing Ancestral 3	2.2.1 Beijing Ancestral 3	cluster_3	cluster_3	katG S315T	Assoc w R		rpoB H445C			rpsL K43R	-		-	-	-	-	-	-	-	-	-	-	-	-	-	MDR
19012195	ERR10680130	2020	N/A	N/A	N/A	Unknown	M. tuberculosis	Lineage 2	2.2.1 Beijing Ancestral 3	2.2.1 Beijing Ancestral 3	cluster_3	cluster_10	katG S315T	Assoc w R		rpoB H445Y	assoc with R		rpsL K43R	embA -16c>t		pncA D136G	-	-	-	-	-	-	-	-	-	-	-	-	MDR
19012199	ERR10680131	2020	F	N/A	N/A	Unknown	M. tuberculosis	Lineage 2	2.2.1 Beijing Ancestral 3	2.2.1 Beijing Ancestral 3	cluster_3	unclustered	katG S315T	Assoc w R		rpoB H445L	assoc with R	borderline Rif-resist	rpsL K43R	embB M306V	assoc with R	pncA Q141_	-	-	-	-	-	-	ethA 110_del_a	-	-	-	-	-	MDR
19013916	ERR10680136	2020	N/A	N/A	N/A	Unknown	M. tuberculosis	Lineage 2	2.2.1 Beijing Ancestral 3	2.2.1 Beijing Ancestral 3	cluster_3	cluster_13	katG S315T	Assoc w R		rpoB S441L; rpoB H445R	assoc with R		rpsL K43R	-		-	-	-	-	-	-	-	-	-	-	-	-	-	MDR
20001268	ERR10680143	2020	M	NEG	R	24	M. tuberculosis	Lineage 2	2.2.1 Beijing Ancestral 3	2.2.1 Beijing Ancestral 3	cluster_3	cluster_3	katG S315T	Assoc w R		rpoB H445C			rpsL K43R	-		pncA A146T; pncA W119C; pncA A102P; pncA T76P; pncA C72R	-	-	-	-	-	-	-	-	-	-	-	-	MDR
11698-17	ERR10680161	2017	M	N/A	N/A	40	M. tuberculosis	Lineage 2	2.2.1 Beijing Ancestral 3	2.2.1 Beijing Ancestral 3	cluster_3	unclustered	katG S315T	Assoc w R		rpoB H445Y	assoc with R		rpsL K43R	-		-	-	-	-	-	-	-	-	-	-	-	-	-	MDR
14796-16	ERR10680170	2016	M	NEG	R	41	M. tuberculosis	Lineage 2	2.2.1 Beijing Ancestral 3	2.2.1 Beijing Ancestral 3	cluster_3	cluster_17	katG S315T	Assoc w R		rpoB L452P	assoc with R		rpsL K88R	embB M306V	assoc with R	-	-	-	-	-	-	-	-	-	-	-	-	-	MDR
14798-16	ERR10680171	2016	F	POS	R	Unknown	M. tuberculosis	Lineage 2	2.2.1 Beijing Ancestral 3	2.2.1 Beijing Ancestral 3	unclustered	unclustered	katG S315T	Assoc w R		rpoB H445R	assoc with R		rpsL K43R	embB M306I	assoc with R	pncA 336_ins_a	-	-	-	-	-	-	-	-	-	-	-	-	MDR
5121-17	ERR10680181	2017	M	NEG	R	22	M. tuberculosis	Lineage 2	2.2.1 Beijing Ancestral 3	2.2.1 Beijing Ancestral 3	cluster_3	cluster_17	katG S315T	Assoc w R		rpoB H445D	assoc with R		rpsL K88R	embB M306V	assoc with R	-	-	-	-	-	-	-	-	-	-	-	-	-	MDR
5141-17	ERR10680182	2017	M	NEG	R	Unknown	M. tuberculosis	Lineage 2	2.2.1 Beijing Ancestral 3	2.2.1 Beijing Ancestral 3	unclustered	unclustered	katG S315T	Assoc w R		rpoB H445L	assoc with R	borderline Rif-resist	rpsL K43R	embB Y319S	assoc with R	pncA -7t>c	-	-	-	-	-	-	-	-	-	-	-	-	MDR
5850-17	ERR10680190	2017	M	NEG	R	29	M. tuberculosis	Lineage 2	2.2.1 Beijing Ancestral 3	2.2.1 Beijing Ancestral 3	cluster_3	cluster_10	katG S315T	Assoc w R		rpoB H445Y	assoc with R		rpsL K43R	embA -16c>t; embB M306V	assoc with R	pncA I133T; pncA H71P	-	-	-	-	-	-	-	-	-	-	-	-	MDR
6714-17	ERR10680199	2017	F	POS	R	53	M. tuberculosis	Lineage 2	2.2.1 Beijing Ancestral 3	2.2.1 Beijing Ancestral 3	cluster_10	cluster_11	fabG1 -8t>c; katG S315T	Assoc w R		rpoB L452P	assoc with R		rpsL K43R	embB M306V	assoc with R	-	-	-	-	-	-	-	-	-	-	-	Rv2670c A5V	-	MDR
9236-17	ERR10680213	2017	M	N/A	N/A	Unknown	M. tuberculosis	Lineage 2	2.2.1 Beijing Ancestral 3	2.2.1 Beijing Ancestral 3	cluster_3	cluster_10	katG S315T	Assoc w R		rpoB D435V; rpoB H445Y	assoc with R		rpsL K43R	-		-	-	-	-	-	-	-	-	-	-	-	-	-	MDR
9864-17	ERR10680216	2017	M	N/A	N/A	51	M. tuberculosis	Lineage 2	2.2.1 Beijing Ancestral 3	2.2.1 Beijing Ancestral 3	cluster_3	unclustered	katG S315T	Assoc w R		rpoB L452P	assoc with R		rpsL K43R	embB M306V	assoc with R	pncA H71Q; pncA P69S	-	-	-	-	-	-	-	-	-	-	-	-	MDR
9872-17	ERR10680223	2017	M	N/A	N/A	40	M. tuberculosis	Lineage 2	2.2.1 Beijing Ancestral 3	2.2.1 Beijing Ancestral 3	cluster_3	cluster_10	katG S315T	Assoc w R		rpoB L430P	assoc with R	borderline Rif-resist	rpsL K43R	-		pncA F58L; pncA L4W	-	-	-	-	-	-	-	-	-	-	-	-	MDR
18011106	ERR10680039	2019	F	POS	R	29	M. tuberculosis	Lineage 3	3 Delhi-CAS	3 Delhi-CAS	unclustered	unclustered	-			rpoB S450L	assoc with R		-	embB Q497K	assoc with R	-	-	-	-	-	-	-	-	-	-	-	-	-	RR
19008194	ERR10680101	2019	F	NEG	R	45	M. tuberculosis	Lineage 3	3 Delhi-CAS	3 Delhi-CAS	unclustered	unclustered	katG 29_ins_g			rpoB S450L	assoc with R		-	embB M306I	assoc with R	-	-	-	-	-	-	-	-	-	-	-	-	-	MDR
18001806	ERR10679996	2019	M	NEG	R	25	M. tuberculosis	Lineage 4	4.1 Euro-American	4.1 Euro-American	cluster_14	unclustered	katG S315T	Assoc w R		rpoB S441L			rpsL K43R	embB M306I	assoc with R	-	-	-	-	-	-	-	-	-	-	-	-	-	MDR
18001919	ERR10679999	2020	M	NEG	R	28	M. tuberculosis	Lineage 4	4.1 Euro-American	4.1 Euro-American	unclustered	unclustered	-			rpoB D435V	assoc with R		-	-		-	-	-	-	-	-	-	-	-	-	-	-	-	RR
18001921	ERR10680000	2018	M	NEG	R	27	M. tuberculosis	Lineage 4	4.1 Euro-American	4.1 Euro-American	cluster_13	cluster_15	-			rpoB D435V	assoc with R		-	embB G406S	assoc with R	-	-	-	-	-	-	-	-	-	-	-	-	-	RR
18002310	ERR10680011	2019	M	NEG	R	20	M. tuberculosis	Lineage 4	4.1 Euro-American	4.1 Euro-American	unclustered	unclustered	fabG1 L203L	Assoc w R	low-level resistance mutations	rpoB S450F	assoc with R		-	-		-	-	-	-	-	-	-	-	-	-	-	-	-	MDR
18002315	ERR10680226		N/A	N/A	N/A	Unknown	M. tuberculosis	Lineage 4	4.1 Euro-American	4.1 Euro-American	unclustered	unclustered	katG S315T	Assoc w R		rpoB Q432E			-	-		-	-	-	-	-	-	-	-	-	-	-	-	-	MDR
18002364	ERR10680018	2018	M	NEG	R	27	M. tuberculosis	Lineage 4	4.1 Euro-American	4.1 Euro-American	cluster_13	cluster_15	-			rpoB D435V	assoc with R		-	embB G406S	assoc with R	pncA H137N	-	-	-	-	-	-	-	-	-	-	-	-	RR
18003200	ERR10680022	2019	M	NEG	R	19	M. tuberculosis	Lineage 4	4.1 Euro-American	4.1 Euro-American	cluster_19	unclustered	fabG1 L203L; katG S315T	Assoc w R		rpoB H445D	assoc with R		-	-		-	-	-	-	-	-	-	-	-	-	-	-	-	MDR
18003211	ERR10680025	2018	F	NEG	R	19	M. tuberculosis	Lineage 4	4.1 Euro-American	4.1 Euro-American	unclustered	unclustered	fabG1 L203L; katG S315T	Assoc w R		rpoB H445D	assoc with R		-	embA -16c>t		pncA V7G	-	-	-	-	-	-	-	-	-	-	-	-	MDR
18004723	ERR10680031	2019	F	NEG	R	45	M. tuberculosis	Lineage 4	4.1 Euro-American	4.1 Euro-American	unclustered	unclustered	katG S315I			rpoB D435Y; rpoB L452M	assoc with R	borderline Rif-resist	-	embB M306I	assoc with R	-	-	-	-	-	-	-	-	-	-	-	-	-	MDR
18011093	ERR10680036	2019	M	NEG	R	50	M. tuberculosis	Lineage 4	4.1 Euro-American	4.1 Euro-American	unclustered	unclustered	katG S315T	Assoc w R		rpoB S450L	assoc with R		-	embA -12c>t; embB G406A	assoc with R	pncA T100I; pncA -11a>g	-	-	-	-	-	-	-	-	-	-	-	-	MDR
18011136	ERR10680040	2019	M	NEG	R	51	M. tuberculosis	Lineage 4	4.1 Euro-American	4.1 Euro-American	cluster_24	unclustered	fabG1 L203L; katG S315T	Assoc w R		rpoB D435V	assoc with R		-	embB M306V	assoc with R	pncA 452_del_t	-	-	-	-	-	-	-	-	-	-	-	-	MDR
18012367	ERR10680041	2019	M	NEG	R	30	M. tuberculosis	Lineage 4	4.1 Euro-American	4.1 Euro-American	unclustered	unclustered	fabG1 -15c>t	Assoc w R	low-level resistance mutations	rpoB S450L	assoc with R		gid E24_	-		-	-	-	-	-	-	-	fabG1 -15c>t	-	-	-	-	-	MDR
19000121	ERR10680050	2019	M	NEG	R	42	M. tuberculosis	Lineage 4	4.1 Euro-American	4.1 Euro-American	unclustered	unclustered	katG S315T	Assoc w R		rpoB S450L	assoc with R		rpsL K43R	embB M306I	assoc with R	-	-	-	-	-	-	-	-	-	-	-	-	-	MDR
19000252	ERR10680054	2019	M	N/A	N/A	Unknown	M. tuberculosis	Lineage 4	4.1 Euro-American	4.1 Euro-American	unclustered	unclustered	fabG1 -15c>t	Assoc w R	low-level resistance mutations	rpoB S450L	assoc with R		-	embB M306V	assoc with R	-	-	-	-	-	-	-	fabG1 -15c>t	-	-	-	-	-	MDR
19003806	ERR10680078	2019	M	NEG	R	56	M. tuberculosis	Lineage 4	4.1 Euro-American	4.1 Euro-American	cluster_28	cluster_22	fabG1 L203L; katG S315T	Assoc w R		rpoB H445D	assoc with R		-	embB M306I	assoc with R	pncA S164P	-	-	-	-	-	-	-	-	-	-	-	-	MDR
19005352	ERR10680083	2019	F	POS	R	31	M. tuberculosis	Lineage 4	4.1 Euro-American	4.1 Euro-American	unclustered	unclustered	katG S315T	Assoc w R		rpoB H445R	assoc with R		-	embB M306V	assoc with R	-	-	-	-	-	-	-	-	-	-	-	-	-	MDR
19007067	ERR10680087	2019	F	POS	R	27	M. tuberculosis	Lineage 4	4.1 Euro-American	4.1 Euro-American	cluster_14	cluster_16	katG S315T	Assoc w R		rpoB H445L	assoc with R	borderline Rif-resist	rpsL K43R	embB M306I; embB G406S	assoc with R	-	-	-	-	-	-	-	-	-	-	-	-	-	MDR
19007093	ERR10680092	2019	F	NEG	R	45	M. tuberculosis	Lineage 4	4.1 Euro-American	4.1 Euro-American	unclustered	unclustered	katG S315T	Assoc w R		rpoB D435Y	assoc with R	borderline Rif-resist	-	-		-	-	-	-	-	-	-	-	-	-	-	-	-	MDR
19008155	ERR10680096	2019	M	NEG	R	28	M. tuberculosis	Lineage 4	4.1 Euro-American	4.1 Euro-American	unclustered	unclustered	katG S315T	Assoc w R		rpoB Q432K	assoc with R		-	-		-	-	-	-	-	-	-	-	-	-	-	-	-	MDR
19008164	ERR10680098	2019	M	NEG	R	37	M. tuberculosis	Lineage 4	4.1 Euro-American	4.1 Euro-American	unclustered	unclustered	-			rpoB H445Y	assoc with R		-	-		-	-	-	-	-	-	-	-	-	-	-	-	-	RR
19008173	ERR10680100	2019	F	NEG	R	31	M. tuberculosis	Lineage 4	4.1 Euro-American	4.1 Euro-American	unclustered	unclustered	katG 1861_del_gtgactcgcatt			rpoB D435Y	assoc with R	borderline Rif-resist	-	-		-	-	-	-	-	-	-	-	-	-	-	-	-	MDR
19009755	ERR10680106	2019	F	POS	R	30	M. tuberculosis	Lineage 4	4.1 Euro-American	4.1 Euro-American	unclustered	unclustered	fabG1 L203L; katG S315T	Assoc w R		rpoB H445D	assoc with R		-	-		-	-	-	-	-	-	-	-	-	-	-	-	-	MDR
19009772	ERR10680112	2019	M	NEG	R	26	M. tuberculosis	Lineage 4	4.1 Euro-American	4.1 Euro-American	unclustered	unclustered	katG 1079_del_gg			rpoB V170F; rpoB M434I; rpoB H445N; rpoB L452V	assoc with R	borderline Rif-resist	-	-		-	-	-	-	-	-	-	-	-	-	-	-	-	MDR
19010721	ERR10680116	2020	M	NEG	N	36	M. tuberculosis	Lineage 4	4.1 Euro-American	4.1 Euro-American	unclustered	unclustered	katG S315T	Assoc w R		rpoB S450L	assoc with R		gid 115_del_c	embB M306I	assoc with R	-	-	-	-	-	-	-	-	-	-	-	-	-	MDR
19010729	ERR10680118	2020	F	POS	N	18	M. tuberculosis	Lineage 4	4.1 Euro-American	4.1 Euro-American	cluster_19	unclustered	fabG1 L203L; katG S315T	Assoc w R		rpoB H445D	assoc with R		-	-		-	-	-	-	-	-	-	-	-	-	-	-	-	MDR
19012192	ERR10680129	2020	M	NEG	R	34	M. tuberculosis	Lineage 4	4.1 Euro-American	4.1 Euro-American	unclustered	unclustered	katG S315N	Assoc w R		rpoB S450L	assoc with R		-	-		-	-	-	-	-	-	-	-	-	-	-	-	-	MDR
20001264	ERR10680142	2020	N/A	N/A	N/A	Unknown	M. tuberculosis	Lineage 4	4.1 Euro-American	4.1 Euro-American	unclustered	unclustered	-			rpoB H445Y	assoc with R		-	-		-	-	-	-	-	-	-	-	-	-	-	-	-	RR
20001273	ERR10680146	2020	N/A	N/A	N/A	Unknown	M. tuberculosis	Lineage 4	4.1 Euro-American	4.1 Euro-American	cluster_14	cluster_16	katG S315T	Assoc w R		rpoB S450L	assoc with R		rpsL K43R	embB M306I	assoc with R	-	-	-	-	-	-	-	-	-	-	-	-	-	MDR
1157-17	ERR10680154	2017	M	POS	R	Unknown	M. tuberculosis	Lineage 4	4.1 Euro-American	4.1 Euro-American	unclustered	unclustered	katG G279D			rpoB 1291_ins_gcc			gid 115_del_c	embB Q497R	assoc with R	-	-	-	-	-	-	-	-	-	-	-	-	-	MDR
11690-17	ERR10680158	2017	M	N/A	N/A	26	M. tuberculosis	Lineage 4	4.1 Euro-American	4.1 Euro-American	cluster_28	cluster_22	fabG1 L203L; katG S315T	Assoc w R		rpoB L452P	assoc with R		-	embB M306I	assoc with R	-	-	-	-	-	-	-	-	-	-	-	-	-	MDR
11691-17	ERR10680159	2017	M	N/A	N/A	26	M. tuberculosis	Lineage 4	4.1 Euro-American	4.1 Euro-American	cluster_28	cluster_22	fabG1 L203L; katG S315T	Assoc w R		rpoB H445D; rpoB L452P	assoc with R	borderline Rif-resist	-	embB M306I	assoc with R	-	-	-	-	-	-	-	-	-	-	-	-	-	MDR
14793-16	ERR10680168	2016	M	NEG	R	Unknown	M. tuberculosis	Lineage 4	4.1 Euro-American	4.1 Euro-American	cluster_14	unclustered	katG S315T	Assoc w R		rpoB S450L	assoc with R		rpsL K43R	embB M306I	assoc with R	-	-	-	-	-	-	-	-	-	-	-	-	-	MDR
5846-17	ERR10680189	2017	M	NEG	R	28	M. tuberculosis	Lineage 4	4.1 Euro-American	4.1 Euro-American	unclustered	unclustered	katG S315T	Assoc w R		rpoB S450L	assoc with R		-	-		pncA A146P; pncA D136N; pncA D63Y	-	-	-	-	-	-	-	-	-	-	-	-	MDR
5852-17	ERR10680191	2017	M	NEG	R	30	M. tuberculosis	Lineage 4	4.1 Euro-American	4.1 Euro-American	unclustered	unclustered	katG S315T	Assoc w R		rpoB D435V	assoc with R		rpsL K43R	-		pncA A92P	-	-	-	-	-	-	-	-	-	-	-	-	MDR
6547-17	ERR10680193	2017	M	NEG	R	72	M. tuberculosis	Lineage 4	4.1 Euro-American	4.1 Euro-American	cluster_24	unclustered	fabG1 L203L; katG S315T	Assoc w R		rpoB D435V	assoc with R		-	embB M306V	assoc with R	pncA H57P	-	-	-	-	-	-	-	-	-	-	-	-	MDR
9028-17	ERR10680208	2017	M	N/A	N/A	31	M. tuberculosis	Lineage 4	4.1 Euro-American	4.1 Euro-American	unclustered	unclustered	katG 540_del_gcagaacttc			rpoB D435V	assoc with R		-	embB M306I; embB G406D	assoc with R	pncA T142M; pncA 335_del_aag; pncA V9A	-	-	-	-	-	-	-	-	-	-	-	-	MDR
9234-17	ERR10680211	2017	M	N/A	N/A	Unknown	M. tuberculosis	Lineage 4	4.1 Euro-American	4.1 Euro-American	unclustered	unclustered	katG S315T	Assoc w R		rpoB S450L	assoc with R		rpsL K43R	embB M306I	assoc with R	pncA G105C	-	-	-	-	-	-	-	-	-	-	-	-	MDR
9871-17	ERR10680222	2017	F	N/A	N/A	26	M. tuberculosis	Lineage 4	4.1 Euro-American	4.1 Euro-American	unclustered	unclustered	fabG1 L203L; katG S315T	Assoc w R		rpoB H445D	assoc with R		-	-		-	-	-	-	-	-	-	-	-	-	-	-	-	MDR
19002837	ERR10680066	2019	F	NEG	R	30	M. tuberculosis	Lineage 4	4.1.1.1 X-type	4.1.1.1 X-type	unclustered	unclustered	-			rpoB S450L	assoc with R		-	-		-	-	-	-	-	-	-	-	-	-	-	-	-	RR
19007088	ERR10680091	2019	M	NEG	R	55	M. tuberculosis	Lineage 4	4.1.1.1 X-type	4.1.1.1 X-type	unclustered	unclustered	katG S315T	Assoc w R		rpoB S450L	assoc with R		gid Y22_	-		-	-	-	-	-	-	-	-	-	-	-	-	-	MDR
20002281	ERR10680149	2020	N/A	N/A	N/A	Unknown	M. tuberculosis	Lineage 4	4.1.1.1 X-type	4.1.1.1 X-type	unclustered	unclustered	katG S315T	Assoc w R		rpoB H445N	assoc with R	borderline Rif-resist	-	-		-	-	-	-	-	-	-	-	-	-	-	-	-	MDR
19000117	ERR10680048	2019	M	NEG	R	22	M. tuberculosis	Lineage 4	4.1.1.3 X-type	4.1.1.3 X-type	unclustered	unclustered	katG 521_ins_t			rpoB S450L	assoc with R		-	embB M306L; embB G406D	assoc with R	-	-	-	-	-	-	-	-	-	-	-	-	-	MDR
19009766	ERR10680110	2019	N/A	N/A	N/A	Unknown	M. tuberculosis	Lineage 4	4.1.1.3 X-type	4.1.1.3 X-type	unclustered	unclustered	-			rpoB S450L	assoc with R		gid G69D	embB G406S	assoc with R	-	-	-	-	-	-	-	-	-	-	-	-	-	RR
9868-17	ERR10680220	2017	M	N/A	N/A	45	M. tuberculosis	Lineage 4	4.1.1.3 X-type	4.1.1.3 X-type	unclustered	unclustered	katG W668_			rpoB D435V	assoc with R		-	-		-	-	-	-	-	-	-	-	-	-	-	-	-	MDR
18001828	ERR10679997	2019	M	NEG	R	59	M. tuberculosis	Lineage 4	4.1.2.1 Haarlem	4.1.2.1 Haarlem	cluster_26	cluster_20	katG S315T	Assoc w R		rpoB S450L	assoc with R		rpsL K88R	-		pncA L172P	-	-	-	-	-	-	-	-	-	-	-	-	MDR
18002303	ERR10680007	2019	M	N/A	N/A	Unknown	M. tuberculosis	Lineage 4	4.1.2.1 Haarlem	4.1.2.1 Haarlem	cluster_8	cluster_8	-			rpoB D435V	assoc with R		gid 352_ins_g	embB M306V	assoc with R	-	-	-	-	-	-	-	-	-	-	-	-	-	RR
18002307	ERR10680009	2019	M	N/A	N/A	Unknown	M. tuberculosis	Lineage 4	4.1.2.1 Haarlem	4.1.2.1 Haarlem	cluster_9	cluster_9	fabG1 -17g>t; katG S315T	Assoc w R		rpoB H445Y	assoc with R		rpsL K88R	embA -12c>t; embB Q497K	assoc with R	-	-	-	-	-	-	-	-	-	-	-	-	-	MDR
18002309	ERR10680010	2019	M	NEG	R	31	M. tuberculosis	Lineage 4	4.1.2.1 Haarlem	4.1.2.1 Haarlem	cluster_16	unclustered	katG S315T	Assoc w R		rpoB L430P	assoc with R	borderline Rif-resist	rpsL K88R	embB M306I	assoc with R	-	-	-	-	-	-	-	-	-	-	-	-	-	MDR
18002344	ERR10680015	2018	M	NEG	R	38	M. tuberculosis	Lineage 4	4.1.2.1 Haarlem	4.1.2.1 Haarlem	cluster_17	cluster_19	-			rpoB D435V	assoc with R		-	-		pncA V7A; pncA -11a>g	-	-	-	-	-	-	-	-	-	-	-	-	RR
18002363	ERR10680017	2019	M	POS	R	36	M. tuberculosis	Lineage 4	4.1.2.1 Haarlem	4.1.2.1 Haarlem	cluster_11	cluster_12	fabG1 -15c>t	Assoc w R	low-level resistance mutations	rpoB S450L	assoc with R		gid 136_del_g	embB Q497K	assoc with R	pncA V130A	-	-	-	-	-	-	fabG1 -15c>t	-	-	-	-	-	MDR
18003220	ERR10680027	2018	F	POS	R	36	M. tuberculosis	Lineage 4	4.1.2.1 Haarlem	4.1.2.1 Haarlem	cluster_11	cluster_12	fabG1 -15c>t	Assoc w R	low-level resistance mutations	rpoB S450L	assoc with R		gid 136_del_g	embB Q497K	assoc with R	pncA V130A	-	-	-	-	-	-	fabG1 -15c>t	-	-	-	-	-	MDR
18003256	ERR10680028	2017	M	NEG	R	38	M. tuberculosis	Lineage 4	4.1.2.1 Haarlem	4.1.2.1 Haarlem	cluster_17	cluster_19	-			rpoB D435V	assoc with R		-	embB M306I	assoc with R	-	-	-	-	-	-	-	-	-	-	-	-	-	RR
18003270	ERR10680029	2018	M	NEG	R	17	M. tuberculosis	Lineage 4	4.1.2.1 Haarlem	4.1.2.1 Haarlem	cluster_8	cluster_8	-			rpoB D435V	assoc with R		gid 352_ins_g	embB M306V	assoc with R	-	-	-	-	-	-	-	-	-	-	-	-	-	RR
18004788	ERR10680033	2018	M	NEG	R	38	M. tuberculosis	Lineage 4	4.1.2.1 Haarlem	4.1.2.1 Haarlem	cluster_17	cluster_19	-			rpoB D435V	assoc with R		-	embB M306I	assoc with R	-	-	-	-	-	-	-	-	-	-	-	-	-	RR
18011082	ERR10680034	2019	M	NEG	R	59	M. tuberculosis	Lineage 4	4.1.2.1 Haarlem	4.1.2.1 Haarlem	cluster_26	cluster_20	katG S315T	Assoc w R		rpoB S450L	assoc with R		rpsL K88R	-		pncA L172P	-	-	-	-	-	-	-	-	-	-	-	-	MDR
18011102	ERR10680038	2019	M	NEG	R	43	M. tuberculosis	Lineage 4	4.1.2.1 Haarlem	4.1.2.1 Haarlem	cluster_16	unclustered	katG S315T	Assoc w R		rpoB D435Y; rpoB I491L	assoc with R	borderline Rif-resist	rpsL K88R	-		-	-	-	-	-	-	-	-	-	-	-	-	-	MDR
18012405	ERR10680045	2019	M	NEG	R	63	M. tuberculosis	Lineage 4	4.1.2.1 Haarlem	4.1.2.1 Haarlem	cluster_18	unclustered	katG S315T	Assoc w R		rpoB S450L	assoc with R		rpsL K88R	-		pncA K96T; pncA T76P	-	-	-	-	-	-	-	-	-	-	-	-	MDR
19002833	ERR10680064	2019	M	NEG	R	19	M. tuberculosis	Lineage 4	4.1.2.1 Haarlem	4.1.2.1 Haarlem	unclustered	unclustered	-			rpoB S450L	assoc with R		-	-		-	-	-	-	-	-	-	-	-	-	-	-	-	RR
19002838	ERR10680067	2019	M	NEG	R	26	M. tuberculosis	Lineage 4	4.1.2.1 Haarlem	4.1.2.1 Haarlem	cluster_23	unclustered	katG S315T	Assoc w R		rpoB S450L	assoc with R		rpsL K88R	embB M306I	assoc with R	pncA V163G	-	-	-	-	-	-	-	-	-	-	-	-	MDR
19003502	ERR10680074	2019	M	NEG	R	57	M. tuberculosis	Lineage 4	4.1.2.1 Haarlem	4.1.2.1 Haarlem	unclustered	unclustered	katG S315T	Assoc w R		rpoB S450L	assoc with R		rpsL K88R	-		pncA L172P	-	-	-	-	-	-	-	-	-	-	-	-	MDR
19003804	ERR10680077	2019	M	NEG	R	25	M. tuberculosis	Lineage 4	4.1.2.1 Haarlem	4.1.2.1 Haarlem	unclustered	unclustered	katG S315N	Assoc w R		rpoB 1277_del_gcacca; rpoB S450L	assoc with R		-	embB M306V; embB G406D	assoc with R	pncA F94L	-	-	-	-	-	-	-	-	-	-	-	-	MDR
19005342	ERR10680080	2019	M	N/A	N/A	Unknown	M. tuberculosis	Lineage 4	4.1.2.1 Haarlem	4.1.2.1 Haarlem	unclustered	unclustered	katG S315N	Assoc w R		rpoB S450L	assoc with R		-	embB M306L	assoc with R	-	-	-	-	-	-	-	-	-	-	-	-	-	MDR
19007062	ERR10680084	2019	F	NEG	R	16	M. tuberculosis	Lineage 4	4.1.2.1 Haarlem	4.1.2.1 Haarlem	cluster_16	unclustered	katG S315T	Assoc w R		rpoB S450L	assoc with R		rpsL K88R	-		-	-	-	-	-	-	-	-	-	-	-	-	-	MDR
19007085	ERR10680090	2019	M	NEG	R	70	M. tuberculosis	Lineage 4	4.1.2.1 Haarlem	4.1.2.1 Haarlem	unclustered	unclustered	-			rpoB S450Q			-	-		-	-	-	-	-	-	-	-	-	-	-	-	-	RR
19007402	ERR10680094	2019	F	N/A	N/A	Unknown	M. tuberculosis	Lineage 4	4.1.2.1 Haarlem	4.1.2.1 Haarlem	unclustered	unclustered	katG S315T	Assoc w R		rpoB H445C			gid 102_del_g	-		-	-	-	-	-	-	-	ethA L225H	-	-	-	folC E153A	-	MDR
19008153	ERR10680095	2020	M	N/A	R	52	M. tuberculosis	Lineage 4	4.1.2.1 Haarlem	4.1.2.1 Haarlem	unclustered	unclustered	katG S315T	Assoc w R		rpoB S450L	assoc with R		rpsL K88R	embB G406S	assoc with R	pncA G17D	-	-	-	-	-	-	-	-	-	-	-	-	MDR
19009750	ERR10680104	2019	F	NEG	R	30	M. tuberculosis	Lineage 4	4.1.2.1 Haarlem	4.1.2.1 Haarlem	cluster_9	cluster_9	fabG1 -17g>t; katG S315T	Assoc w R		rpoB H445Y	assoc with R		rpsL K88R	embA -12c>t; embB Q497K	assoc with R	-	-	-	-	-	-	-	-	-	-	-	-	-	MDR
19009757	ERR10680107	2020	M	NEG	R	29	M. tuberculosis	Lineage 4	4.1.2.1 Haarlem	4.1.2.1 Haarlem	unclustered	unclustered	katG S315T	Assoc w R		rpoB S450L	assoc with R		rpsL K88R	-		pncA D49Y	-	-	-	-	-	-	-	-	-	-	-	-	MDR
19012157	ERR10680120	2020	N/A	N/A	N/A	Unknown	M. tuberculosis	Lineage 4	4.1.2.1 Haarlem	4.1.2.1 Haarlem	unclustered	unclustered	katG S315T	Assoc w R		rpoB S450W	assoc with R		gid 230_del_t	-		-	-	-	-	-	-	-	ethA W256_	-	-	-	-	-	MDR
19012159	ERR10680121	2020	N/A	N/A	N/A	Unknown	M. tuberculosis	Lineage 4	4.1.2.1 Haarlem	4.1.2.1 Haarlem	unclustered	unclustered	katG S315T	Assoc w R		rpoB D435Y	assoc with R	borderline Rif-resist	-	-		pncA K96E	-	-	-	-	-	-	-	-	-	-	-	-	MDR
19012172	ERR10680125	2020	N/A	N/A	N/A	Unknown	M. tuberculosis	Lineage 4	4.1.2.1 Haarlem	4.1.2.1 Haarlem	unclustered	unclustered	katG S315T	Assoc w R		rpoB H445C			-	-		-	-	-	-	-	-	-	-	-	-	-	-	-	MDR
19013333	ERR10680133	2020	M	NEG	R	37	M. tuberculosis	Lineage 4	4.1.2.1 Haarlem	4.1.2.1 Haarlem	unclustered	unclustered	fabG1 -8t>a; katG S315T	Assoc w R		rpoB D435V	assoc with R		gid 102_del_g	-		-	-	-	-	-	-	-	-	-	-	-	folC R49W	-	MDR
19013913	ERR10680135	2020	N/A	N/A	N/A	Unknown	M. tuberculosis	Lineage 4	4.1.2.1 Haarlem	4.1.2.1 Haarlem	cluster_23	unclustered	katG S315T	Assoc w R		rpoB S450L	assoc with R		rpsL K88R	embB M306I	assoc with R	pncA T76I	-	-	-	-	-	-	-	-	-	-	-	-	MDR
20001271	ERR10680145	2020	N/A	N/A	N/A	Unknown	M. tuberculosis	Lineage 4	4.1.2.1 Haarlem	4.1.2.1 Haarlem	unclustered	unclustered	-			rpoB H445L	assoc with R	borderline Rif-resist	-	embB G406S	assoc with R	-	-	-	-	-	-	-	-	-	-	-	-	-	RR
10445-17	ERR10680150	2017	F	N/A	N/A	20	M. tuberculosis	Lineage 4	4.1.2.1 Haarlem	4.1.2.1 Haarlem	cluster_25	unclustered	katG S315T	Assoc w R		rpoB S450L	assoc with R		-	embB Q497R	assoc with R	-	-	-	-	-	-	-	-	-	-	-	-	-	MDR
11674-17	ERR10680156	2017	M	N/A	N/A	Unknown	M. tuberculosis	Lineage 4	4.1.2.1 Haarlem	4.1.2.1 Haarlem	cluster_18	unclustered	katG S315T	Assoc w R		rpoB S450L	assoc with R		rpsL K88R	-		-	-	-	-	-	-	-	-	-	-	-	-	-	MDR
11702-17	ERR10680162	2017	M	N/A	N/A	48	M. tuberculosis	Lineage 4	4.1.2.1 Haarlem	4.1.2.1 Haarlem	cluster_11	cluster_12	fabG1 -15c>t; katG W191R	Assoc w R		rpoB S450L	assoc with R		gid 136_del_g; gid 115_del_c	-		-	-	-	-	-	-	-	fabG1 -15c>t	-	-	-	-	-	MDR
11724-17	ERR10680163	2017	M	N/A	N/A	39	M. tuberculosis	Lineage 4	4.1.2.1 Haarlem	4.1.2.1 Haarlem	cluster_26	unclustered	katG S315T	Assoc w R		rpoB S450L	assoc with R		rpsL K88R	embB M306V	assoc with R	pncA L172P	-	-	-	-	-	-	-	-	-	-	-	-	MDR
2628-17	ERR10680175	2017	M	POS	N/A	Unknown	M. tuberculosis	Lineage 4	4.1.2.1 Haarlem	4.1.2.1 Haarlem	cluster_9	cluster_9	fabG1 -17g>t; katG S315T	Assoc w R		rpoB H445Y	assoc with R		rpsL K88R	embA -12c>t; embB Q497K	assoc with R	-	-	-	-	-	-	-	-	-	-	-	-	-	MDR
3110-17	ERR10680176	2017	F	NEG	R	18	M. tuberculosis	Lineage 4	4.1.2.1 Haarlem	4.1.2.1 Haarlem	unclustered	unclustered	katG Q500_			rpoB S450L	assoc with R		-	-		-	-	-	-	-	-	-	-	-	-	-	-	-	MDR
6557-17	ERR10680195	2017	M	NEG	R	30	M. tuberculosis	Lineage 4	4.1.2.1 Haarlem	4.1.2.1 Haarlem	cluster_25	unclustered	katG S315T	Assoc w R		rpoB S450L	assoc with R		-	embB M306V; embB D354A	assoc with R	-	-	-	-	-	-	-	-	-	-	-	-	-	MDR
7608-17	ERR10680204	2017	M	NEG	R	24	M. tuberculosis	Lineage 4	4.1.2.1 Haarlem	4.1.2.1 Haarlem	unclustered	unclustered	katG 978_del_g			rpoB S450L	assoc with R		-	embB M306V	assoc with R	pncA Y64S; pncA 86_ins_c	-	-	-	-	-	-	-	-	-	-	-	-	MDR
9027-17	ERR10680207	2017	M	N/A	N/A	29	M. tuberculosis	Lineage 4	4.1.2.1 Haarlem	4.1.2.1 Haarlem	cluster_9	unclustered	katG S315T	Assoc w R		rpoB H445Y	assoc with R		rpsL K88R	embB Q497K	assoc with R	pncA G108R; pncA Y103_; pncA 48_del_tgggagc	-	-	-	-	-	-	-	-	-	-	-	-	MDR
9029-17	ERR10680209	2017	F	N/A	N/A	34	M. tuberculosis	Lineage 4	4.1.2.1 Haarlem	4.1.2.1 Haarlem	unclustered	unclustered	fabG1 -8t>c	Assoc w RI	low-level resistance mutations	rpoB S450L	assoc with R		rpsL K43R; rpsL K88Q	embB M306V	assoc with R	pncA P69L	-	-	-	-	-	-	-	-	-	-	-	-	MDR
9030-17	ERR10680210	2017	F	N/A	N/A	29	M. tuberculosis	Lineage 4	4.1.2.1 Haarlem	4.1.2.1 Haarlem	unclustered	unclustered	katG D142G			rpoB S450L	assoc with R		-	embA -16c>t; embA -12c>t; embB M306I	assoc with R	pncA T135P; pncA V125F; pncA S104I; pncA D12A; pncA V9A	-	-	-	-	-	-	-	-	-	-	-	-	MDR
9834-17	ERR10680215	2017	F	N/A	N/A	76	M. tuberculosis	Lineage 4	4.1.2.1 Haarlem	4.1.2.1 Haarlem	unclustered	unclustered	katG S315T	Assoc w R		rpoB S450L	assoc with R		rpsL K88R	-		pncA 523_ins_gag	-	-	-	-	-	-	-	-	-	-	-	-	MDR
9865-17	ERR10680217	2017	M	N/A	N/A	20	M. tuberculosis	Lineage 4	4.1.2.1 Haarlem	4.1.2.1 Haarlem	cluster_11	cluster_12	fabG1 -15c>t; katG 63_del_c; katG 36_del_c	Assoc w R	low-level resistance mutations	rpoB S450L	assoc with R		gid 136_del_g	embB Q497K	assoc with R	pncA V130A	-	-	-	-	-	-	fabG1 -15c>t	-	-	-	-	-	MDR
9866-17	ERR10680218	2017	F	N/A	N/A	20	M. tuberculosis	Lineage 4	4.1.2.1 Haarlem	4.1.2.1 Haarlem	cluster_11	cluster_12	fabG1 -15c>t	Assoc w R	low-level resistance mutations	rpoB S450L	assoc with R		gid 136_del_g	embB Q497K	assoc with R	-	-	-	-	-	-	-	fabG1 -15c>t	-	-	-	-	-	MDR
9867-17	ERR10680219	2017	M	N/A	N/A	38	M. tuberculosis	Lineage 4	4.1.2.1 Haarlem	4.1.2.1 Haarlem	cluster_17	cluster_19	-			rpoB D435V; rpoB S450L	assoc with R		-	embB M306I	assoc with R	-	-	-	-	-	-	-	-	-	-	-	-	-	RR
18001931	ERR10680004	2019	F	NEG	R	42	M. tuberculosis	Lineage 4	4.3.3 LAM	4.3.3 LAM	unclustered	unclustered	katG S315N	Assoc w R		rpoB S450L	assoc with R		-	-		-	-	-	-	-	-	-	-	-	-	-	-	-	MDR
19001420	ERR10680059	2019	F	NEG	R	42	M. tuberculosis	Lineage 4	4.3.3 LAM	4.3.3 LAM	cluster_27	cluster_21	katG S315N	Assoc w R		rpoB S450L	assoc with R		-	-		-	-	-	-	-	-	-	-	-	-	-	-	-	MDR
19002829	ERR10680063	2019	F	NEG	R	72	M. tuberculosis	Lineage 4	4.3.3 LAM	4.3.3 LAM	unclustered	unclustered	-			rpoB S450L	assoc with R		-	-		-	-	-	-	-	-	-	-	-	-	-	-	-	RR
19002842	ERR10680069	2019	M	NEG	R	40	M. tuberculosis	Lineage 4	4.3.3 LAM	4.3.3 LAM	cluster_27	cluster_21	katG S315N	Assoc w R		rpoB S450L	assoc with R		-	-		-	-	-	-	-	-	-	-	-	-	-	-	-	MDR
19003504	ERR10680075	2019	M	N/A	R	42	M. tuberculosis	Lineage 4	4.3.3 LAM	4.3.3 LAM	unclustered	unclustered	fabG1 -15c>t	Assoc w R	low-level resistance mutations	rpoB Q429L; rpoB D435Y; rpoB N437Y	assoc with R	borderline Rif-resist	gid Q127_	-		-	-	-	-	-	-	-	fabG1 -15c>t	-	-	-	-	-	MDR
19008160	ERR10680097	2019	N/A	N/A	N/A	Unknown	M. tuberculosis	Lineage 4	4.3.3 LAM	4.3.3 LAM	cluster_20	unclustered	katG S315T	Assoc w R		rpoB H445Y	assoc with R		-	embB M306V	assoc with R	-	-	-	-	-	-	-	-	-	-	-	-	-	MDR
19009763	ERR10680109	2019	M	NEG	R	45	M. tuberculosis	Lineage 4	4.3.3 LAM	4.3.3 LAM	unclustered	unclustered	-			rpoB S450L	assoc with R		-	-		-	-	-	-	-	-	-	-	-	-	-	-	-	RR
19013325	ERR10680132	2020	N/A	N/A	N/A	Unknown	M. tuberculosis	Lineage 4	4.3.3 LAM	4.3.3 LAM	cluster_30	cluster_24	katG S315T	Assoc w R		rpoB S450L	assoc with R		-	-		-	-	-	-	-	-	-	-	-	-	-	-	-	MDR
20000029	ERR10680138	2020	N/A	N/A	N/A	Unknown	M. tuberculosis	Lineage 4	4.3.3 LAM	4.3.3 LAM	cluster_20	unclustered	katG S315T	Assoc w R		rpoB S450W	assoc with R		-	-		-	-	-	-	-	-	-	-	-	-	-	-	-	MDR
20000037	ERR10680140	2020	N/A	N/A	N/A	Unknown	M. tuberculosis	Lineage 4	4.3.3 LAM	4.3.3 LAM	unclustered	unclustered	-			rpoB 1309_del_aac; rpoB S450L	assoc with R		gid 419_ins_ggt	embB M306V	assoc with R	-	-	-	-	-	-	-	-	-	-	-	-	-	RR
10535-17	ERR10680153	2017	F	N/A	N/A	Unknown	M. tuberculosis	Lineage 4	4.3.3 LAM	4.3.3 LAM	cluster_30	cluster_24	katG S315T	Assoc w R		rpoB S450L	assoc with R		-	-		-	-	-	-	-	-	-	-	-	-	-	-	-	MDR
5115-17	ERR10680179	2017	M	NEG	R	34	M. tuberculosis	Lineage 4	4.3.3 LAM	4.3.3 LAM	cluster_20	unclustered	katG S315T	Assoc w R		rpoB 1304_del_accaga			-	-		-	-	-	-	-	-	-	-	-	-	-	-	-	MDR
6561-17	ERR10680197 / ERR10680198	2017	M	NEG	R	Unknown	M. tuberculosis	Lineage 4	4.3.3 LAM	4.3.3 LAM	unclustered	unclustered	katG 1253_del_gc			rpoB V170F	assoc with R		-	embB G406A	assoc with R	-	-	-	-	-	-	-	-	-	-	-	-	-	MDR
9915-17	ERR10680224	2017	M	N/A	N/A	Unknown	M. tuberculosis	Lineage 4	4.3.3 LAM	4.3.3 LAM	unclustered	unclustered	fabG1 -15c>t	Assoc w R	low-level resistance mutations	rpoB Q432L			-	embB G406C	assoc with R	pncA D8Y	-	-	-	-	-	-	fabG1 -15c>t	-	-	-	-	-	MDR
19002840	ERR10680068	2019	M	NEG	R	21	M. tuberculosis	Lineage 4	4.3.4.1 LAM	4.3.4.1 LAM	cluster_31	cluster_25	katG S315T	Assoc w R		rpoB D435V	assoc with R		-	embB M306I	assoc with R	-	-	-	-	-	-	-	-	-	-	-	-	-	MDR
19014220	ERR10680137	2020	N/A	N/A	N/A	Unknown	M. tuberculosis	Lineage 4	4.3.4.1 LAM	4.3.4.1 LAM	cluster_31	cluster_25	katG S315T	Assoc w R		rpoB D435V	assoc with R		-	embB M306I	assoc with R	-	-	-	-	-	-	-	-	-	-	-	-	-	MDR
18000137	ERR10679995	2019	M	NEG	R	51	M. tuberculosis	Lineage 4	4.3.4.2 LAM	4.3.4.2 LAM	unclustered	unclustered	-			rpoB L430P	assoc with R	borderline Rif-resist	-	-		-	-	-	-	-	-	-	-	-	-	-	-	-	RR
18002301	ERR10680006	2019	M	NEG	R	26	M. tuberculosis	Lineage 4	4.3.4.2 LAM	4.3.4.2 LAM	cluster_1	cluster_1	katG S315T	Assoc w R		rpoB S450L	assoc with R		-	embA -11c>a; embB D354A	assoc with R	pncA Q10P	-	-	-	-	-	-	-	-	-	-	-	-	MDR
18003214	ERR10680026	2018	M	NEG	R	23	M. tuberculosis	Lineage 4	4.3.4.2 LAM	4.3.4.2 LAM	cluster_1	cluster_1	katG S315T	Assoc w R		rpoB S450L	assoc with R		-	embA -11c>a; embB D354A	assoc with R	pncA Q10P	-	-	-	-	-	-	-	-	-	-	-	-	MDR
18011094	ERR10680037	2018	M	N/A	N/A	Unknown	M. tuberculosis	Lineage 4	4.3.4.2 LAM	4.3.4.2 LAM	cluster_1	unclustered	katG S315T	Assoc w R		rpoB S450L	assoc with R		-	embA -11c>a; embB G406S	assoc with R	pncA Q10P	-	-	-	-	-	-	-	-	-	-	-	-	MDR
19002834	ERR10680065	2019	F	NEG	R	27	M. tuberculosis	Lineage 4	4.3.4.2 LAM	4.3.4.2 LAM	unclustered	unclustered	katG S315T	Assoc w R		rpoB S450L	assoc with R		-	embB M306I	assoc with R	pncA F81C	-	-	-	-	-	-	-	-	-	-	-	-	MDR
11696-17	ERR10680160	2017	M	N/A	N/A	31	M. tuberculosis	Lineage 4	4.3.4.2 LAM	4.3.4.2 LAM	unclustered	unclustered	fabG1 L203L	Assoc w R	low-level resistance mutations	rpoB S450L	assoc with R		-	embB M306V; embB Q497K	assoc with R	-	-	-	-	-	-	-	-	-	-	-	-	-	MDR
6545-17	ERR10680192	2017	M	NEG	N	46	M. tuberculosis	Lineage 4	4.3.4.2 LAM	4.3.4.2 LAM	unclustered	unclustered	katG S315T	Assoc w R		rpoB S450L	assoc with R		-	-		-	-	-	-	-	-	-	-	-	-	-	-	-	MDR
19000123	ERR10680051	2019	M	NEG	R	52	M. tuberculosis	Lineage 4	4.4.1.1 S-type	4.4.1.1 S-type	unclustered	unclustered	-			rpoB S450W	assoc with R		-	-		-	-	-	-	-	-	-	-	-	-	-	-	-	RR
19001415	ERR10680057	2019	M	NEG	R	28	M. tuberculosis	Lineage 4	4.4.1.1 S-type	4.4.1.1 S-type	unclustered	unclustered	-			rpoB H445L	assoc with R	borderline Rif-resist	-	-		-	-	-	-	-	-	-	-	-	-	-	-	-	RR
19002846	ERR10680070	2019	M	NEG	R	37	M. tuberculosis	Lineage 4	4.4.1.1 S-type	4.4.1.1 S-type	cluster_15	cluster_18	katG S315T	Assoc w R		rpoB S450L	assoc with R		rpsL K43R	embB D354A	assoc with R	-	-	-	-	-	-	-	-	-	-	-	-	-	MDR
19003496	ERR10680071	2019	M	N/A	R	30	M. tuberculosis	Lineage 4	4.4.1.1 S-type	4.4.1.1 S-type	unclustered	unclustered	-			rpoB S450L	assoc with R		-	-		-	-	-	-	-	-	-	-	-	-	-	-	-	RR
19009767	ERR10680111	2019	M	NEG	R	28	M. tuberculosis	Lineage 4	4.4.1.1 S-type	4.4.1.1 S-type	unclustered	unclustered	katG V1A			rpoB D435V; rpoB S450L	assoc with R		-	-		-	-	-	-	-	-	-	-	-	-	-	-	-	MDR
5219-17	ERR10680185	2017	F	NEG	R	Unknown	M. tuberculosis	Lineage 4	4.4.1.1 S-type	4.4.1.1 S-type	cluster_15	cluster_18	katG S315T	Assoc w R		rpoB S450L	assoc with R		rpsL K43R	embB D354A	assoc with R	pncA G162A; pncA A146T; pncA D12A	-	-	-	-	-	-	-	-	-	-	-	-	MDR
19000127	ERR10680053	2019	M	NEG	R	38	M. tuberculosis	Lineage 4	4.6.2.2 Cameroon	4.6.2.2 Cameroon	unclustered	unclustered	fabG1 -8t>c	Assoc w RI	low-level resistance mutations	rpoB S450L	assoc with R		-	-		-	-	-	-	-	-	-	-	-	-	-	-	-	MDR
19007083	ERR10680089	2019	M	POS	N	42	M. tuberculosis	Lineage 4	4.6.2.2 Cameroon	4.6.2.2 Cameroon	cluster_2	cluster_2	katG S315T	Assoc w R		rpoB S450L	assoc with R		-	-		-	-	-	-	-	-	-	-	-	-	-	-	-	MDR
20000199	ERR10680141	2020	M	POS	N	42	M. tuberculosis	Lineage 4	4.6.2.2 Cameroon	4.6.2.2 Cameroon	cluster_2	cluster_2	katG S315T	Assoc w R		rpoB S441L; rpoB S450L	assoc with R		-	-		-	-	-	-	-	-	-	-	-	-	-	-	-	MDR
18001923	ERR10680001	2018	M	NEG	R	46	M. tuberculosis	Lineage 4	4.8 mainly T	4.8 mainly T	cluster_6	cluster_6	fabG1 -15c>t	Assoc w R	low-level resistance mutations	rpoB D435V	assoc with R		-	-		-	-	-	-	-	-	-	fabG1 -15c>t	-	-	-	-	-	MDR
18001929	ERR10680225		N/A	N/A	N/A	Unknown	M. tuberculosis	Lineage 4	4.8 mainly T	4.8 mainly T	cluster_7	cluster_7	katG S315N	Assoc w R		rpoB D435L	assoc with RI	RRDR	-	embB G406D	assoc with R	-	-	-	-	-	-	-	-	-	-	-	-	-	MDR
18001933	ERR10680005	2019	M	NEG	R	36	M. tuberculosis	Lineage 4	4.8 mainly T	4.8 mainly T	unclustered	unclustered	-			rpoB 1309_del_aac			-	-		pncA 395_ins_gctggtgta	-	-	-	-	-	-	-	-	-	-	-	-	RR
18002321	ERR10680014	2018	M	NEG	R	46	M. tuberculosis	Lineage 4	4.8 mainly T	4.8 mainly T	cluster_6	cluster_6	fabG1 -15c>t	Assoc w R	low-level resistance mutations	rpoB D435V	assoc with R		-	-		-	-	-	-	-	-	-	fabG1 -15c>t	-	-	-	-	-	MDR
18002323	ERR10680227		N/A	N/A	N/A	Unknown	M. tuberculosis	Lineage 4	4.8 mainly T	4.8 mainly T	cluster_7	cluster_7	katG S315N	Assoc w R		rpoB D435L	assoc with RI	RRDR	-	embB G406D	assoc with R	-	-	-	-	-	-	-	-	-	-	-	-	-	MDR
18003205	ERR10680023	2019	M	NEG	R	32	M. tuberculosis	Lineage 4	4.8 mainly T	4.8 mainly T	cluster_12	cluster_14	katG S315T	Assoc w R		rpoB S450L	assoc with R		-	embB M306V	assoc with R	-	-	-	-	-	-	-	-	-	-	-	-	-	MDR
18011085	ERR10680035	2019	M	POS	R	38	M. tuberculosis	Lineage 4	4.8 mainly T	4.8 mainly T	unclustered	unclustered	katG 1003_ins_g			rpoB S450L	assoc with R		-	-		-	-	-	-	-	-	-	-	-	-	-	-	-	MDR
19001413	ERR10680055	2019	M	POS	R	18	M. tuberculosis	Lineage 4	4.8 mainly T	4.8 mainly T	unclustered	unclustered	fabG1 -15c>t	Assoc w R	low-level resistance mutations	rpoB S450Q			gid 412_del_g	-		-	-	-	Rv0678 R90C	-	-	-	fabG1 -15c>t	-	Rv0678 R90C	-	-	-	MDR
19001414	ERR10680056	2019	M	NEG	R	28	M. tuberculosis	Lineage 4	4.8 mainly T	4.8 mainly T	cluster_12	cluster_14	katG S315T	Assoc w R		rpoB S450L	assoc with R		-	embB M306V	assoc with R	pncA F81V; pncA -11a>g	-	-	-	-	-	-	-	-	-	-	-	-	MDR
19001418	ERR10680058	2019	F	POS	N	45	M. tuberculosis	Lineage 4	4.8 mainly T	4.8 mainly T	cluster_12	unclustered	katG S315T	Assoc w R		rpoB S450L	assoc with R		-	embB M306V	assoc with R	-	-	-	-	-	-	-	-	-	-	-	-	-	MDR
19003500	ERR10680073	2019	M	NEG	R	54	M. tuberculosis	Lineage 4	4.8 mainly T	4.8 mainly T	cluster_22	unclustered	-			rpoB S450L	assoc with R		-	-		-	-	-	-	-	-	-	-	-	-	-	-	-	RR
19007064	ERR10680085	2019	F	NEG	R	25	M. tuberculosis	Lineage 4	4.8 mainly T	4.8 mainly T	unclustered	unclustered	-			rpoB S450L	assoc with R		-	-		-	-	-	-	-	-	-	-	-	-	-	-	-	RR
19007065	ERR10680086	2019	F	POS	R	26	M. tuberculosis	Lineage 4	4.8 mainly T	4.8 mainly T	unclustered	unclustered	-			rpoB S450L	assoc with R		-	-		pncA 464_del_tgggaccaccggtt; pncA D136A; pncA L85P; pncA -11a>c	-	-	-	-	-	-	-	-	-	-	-	-	RR
19008166	ERR10680099	2019	M	NEG	R	40	M. tuberculosis	Lineage 4	4.8 mainly T	4.8 mainly T	unclustered	unclustered	katG S315T	Assoc w R		rpoB S450L	assoc with R		-	embB M306V	assoc with R	pncA R121P; pncA Y103H; pncA Y64_; pncA H51Q	-	-	-	-	-	-	-	-	-	-	-	-	MDR
20002278	ERR10680148	2020	N/A	N/A	N/A	Unknown	M. tuberculosis	Lineage 4	4.8 mainly T	4.8 mainly T	cluster_12	cluster_14	katG S315T	Assoc w R		rpoB S450L	assoc with R		-	embB M306V	assoc with R	-	-	-	-	-	-	-	-	-	-	-	-	-	MDR
1161-17	ERR10680155	2017	M	POS	R	Unknown	M. tuberculosis	Lineage 4	4.8 mainly T	4.8 mainly T	cluster_12	cluster_14	katG S315T	Assoc w R		rpoB S450L	assoc with R		-	embB M306V	assoc with R	pncA M175R; pncA L151S; pncA V130A; pncA 187_del_g; pncA H51Y	-	-	-	-	-	-	-	-	-	-	-	-	MDR
11688-17	ERR10680157	2017	M	N/A	N/A	21	M. tuberculosis	Lineage 4	4.8 mainly T	4.8 mainly T	unclustered	unclustered	katG 2010_del_c			rpoB S450L	assoc with R		-	-		-	-	-	-	-	-	-	-	-	-	-	-	-	MDR
14223-16	ERR10680167	2016	M	NEG	R	26	M. tuberculosis	Lineage 4	4.8 mainly T	4.8 mainly T	cluster_12	cluster_14	katG S315T	Assoc w R		rpoB S450L	assoc with R		-	embB M306V	assoc with R	pncA L182W; pncA 197_del_ctccttatcaggccacacggcctcttcaccagtgggcccagctacac; pncA D49E	-	-	-	-	-	-	-	-	-	-	-	-	MDR
14794-16	ERR10680169	2016	F	NEG	R	30	M. tuberculosis	Lineage 4	4.8 mainly T	4.8 mainly T	cluster_12	cluster_14	katG S315T	Assoc w R		rpoB S450L	assoc with R		-	embB M306V	assoc with R	pncA -11a>g	-	-	-	-	-	-	-	-	-	-	-	-	MDR
5119-17	ERR10680180	2017	F	NEG	R	Unknown	M. tuberculosis	Lineage 4	4.8 mainly T	4.8 mainly T	unclustered	unclustered	katG S315T	Assoc w R		rpoB S450W	assoc with R		rrs 906a>g	-		pncA W68R; pncA 173_del_tt; pncA D12A	-	-	-	-	-	-	-	-	-	-	-	-	MDR
6549-17	ERR10680194	2017	M	NEG	R	Unknown	M. tuberculosis	Lineage 4	4.8 mainly T	4.8 mainly T	cluster_22	unclustered	-			rpoB S450L	assoc with R		gid 87_del_c	embB Q497K	assoc with R	pncA -11a>g	-	-	-	-	-	-	-	-	-	-	-	-	RR
6560-17	ERR10680196	2017	F	POS	R	37	M. tuberculosis	Lineage 4	4.8 mainly T	4.8 mainly T	unclustered	unclustered	katG S315T	Assoc w R		rpoB Q432K	assoc with R		-	embB Q497K	assoc with R	-	-	-	-	-	-	-	-	-	-	-	-	-	MDR
7599-17	ERR10680202	2017	F	NEG	R	30	M. tuberculosis	Lineage 4	4.8 mainly T	4.8 mainly T	unclustered	unclustered	-			rpoB H445D	assoc with R		-	-		-	-	-	-	-	-	-	-	-	-	-	-	-	RR
20001269	ERR10680144	2020	N/A	N/A	N/A	Unknown	M. tuberculosis	Lineage 4	4.9 H37Rv-like	4.9 H37Rv-like	unclustered	unclustered	-			rpoB S450L	assoc with R		-	embB Q497K	assoc with R	-	-	-	-	-	-	-	-	-	-	-	-	-	RR
5142-17	ERR10680183	2017	F	NEG	R	Unknown	M. tuberculosis	Lineage 4	4.9 H37Rv-like	4.9 H37Rv-like	unclustered	unclustered	katG S315T	Assoc w R		rpoB S450L	assoc with R		-	embB M306I	assoc with R	pncA L172P; pncA 454_del_g; pncA V139A; pncA S67P; pncA L19P; pncA V7G; and others	-	-	-	-	-	-	-	-	-	-	-	-	MDR
5841-17	ERR10680187	2017	M	NEG	R	50	M. tuberculosis	Lineage 4	4.9 H37Rv-like	4.9 H37Rv-like	unclustered	unclustered	-			rpoB S450L	assoc with R		-	-		-	-	-	-	-	-	-	-	-	-	-	-	-	RR
18001927	ERR10680003	2019	F	NEG	R	31	M. africanum	Lineage 5	5 West-Africa 1	5.1.5 West Africa 1	unclustered	unclustered	inhA S94A			rpoB H445D	assoc with R		-	embB G406A	assoc with R	pncA V180F	-	-	-	-	-	-	ethA L225P	-	-	ald 266_del_a; ald 366_del_cgccga	-	-	MDR
19000120	ERR10680049	2019	M	NEG	R	40	M. africanum	Lineage 5	5 West-Africa 1	5.3 West Africa 1	unclustered	unclustered	-			rpoB H445N	assoc with R	borderline Rif-resist	-	embA -16c>g		pncA R154W	-	-	-	-	-	-	-	-	Rv0678 C46R	ald 266_del_a; ald 366_del_cgccga	-	-	RR
20000031	ERR10680139	2020	N/A	N/A	N/A	Unknown	M. africanum	Lineage 5	5 West-Africa 1	5.1.3 West Africa 1	unclustered	unclustered	-			rpoB S450L	assoc with R		-	embB M306I	assoc with R	-	-	-	-	-	-	-	-	-	-	ald 266_del_a; ald 366_del_cgccga	-	-	RR
10450-17	ERR10680152	2017	M	N/A	N/A	45	M. africanum	Lineage 5	5 West-Africa 1	5 West Africa 1	unclustered	unclustered	-			rpoB D435V	assoc with R		-	-		-	-	-	-	-	-	-	-	-	-	ald 266_del_a; ald 366_del_cgccga	-	-	RR
13598-16	ERR10680164	2016	M	NEG	R	49	M. africanum	Lineage 5	5 West-Africa 1	5 West Africa 1	unclustered	unclustered	fabG1 -15c>t	Assoc w R	low-level resistance mutations	rpoB D435V	assoc with R		rpsL K43R	embB M306V	assoc with R	pncA V9A	-	-	-	-	-	tlyA 696_del_c	fabG1 -15c>t	-	-	ald 266_del_a; ald 366_del_cgccga	-	-	MDR
2625-17	ERR10680172	2017	M	NEG	R	28	M. africanum	Lineage 5	5 West-Africa 1	5.1.5 West Africa 1	unclustered	unclustered	-			rpoB S450L; rpoB I491V	assoc with R		gid 48_del_t	embA -16c>t; embB G406S	assoc with R	pncA S59P	-	-	-	-	-	-	-	-	-	ald 266_del_a; ald 366_del_cgccga	-	-	RR
3111-17	ERR10680177	2017	M	NEG	R	Unknown	M. africanum	Lineage 5	5 West-Africa 1	5 West Africa 1	unclustered	unclustered	-			rpoB 1277_del_gcacca			rpsL K43R	embB M306I	assoc with R	-	-	-	-	-	-	-	-	-	-	ald 266_del_a; ald 366_del_cgccga	-	-	RR
18000119	ERR10679989	2018	M	NEG	R	50	M. africanum	Lineage 6	6 West-Africa 2	6.2.2 West Africa 2	unclustered	unclustered	katG 1432_del_g			rpoB 1307_del_aga			-	-		pncA K48T; pncA -11a>c	-	-	-	-	-	-	-	-	-	ald 266_del_a	-	-	MDR
18000121	ERR10679990	2018	M	NEG	R	32	M. africanum	Lineage 6	6 West-Africa 2	6.1.3 West Africa 2	unclustered	unclustered	katG S315I			rpoB D435F	assoc with R		-	embB M306I	assoc with R	-	-	-	-	-	-	-	-	-	-	ald 266_del_a	-	-	MDR
18000127	ERR10679992	2019	M	NEG	R	32	M. africanum	Lineage 6	6 West-Africa 2	6.1.3 West Africa 2	unclustered	unclustered	katG S315T	Assoc w R		rpoB S450L	assoc with R		rpsL K43R	embB Q497R	assoc with R	pncA H57P	-	-	-	-	-	-	-	-	-	ald 266_del_a	-	-	MDR
18000129	ERR10679993	2019	M	NEG	R	7	M. africanum	Lineage 6	6 West-Africa 2	6.2.3 West Africa 2	unclustered	unclustered	katG 1745_ins_g			rpoB D435Y; rpoB S441L; rpoB H445Y	assoc with R	borderline Rif-resist	-	-		pncA G97S; pncA -11a>g	-	-	-	-	-	-	-	-	-	ald 266_del_a	-	-	MDR
18001829	ERR10679998	2019	M	NEG	R	53	M. africanum	Lineage 6	6 West-Africa 2	6.3.3 West Africa 2	unclustered	unclustered	katG 23_ins_a			rpoB 1288_del_ctgagccaa			rpsL K43R	-		pncA K96T; pncA -11a>g	-	-	-	-	-	-	-	-	-	ald 266_del_a; ald 716_del_tcc	-	-	MDR
18001925	ERR10680002	2019	M	POS	R	47	M. africanum	Lineage 6	6 West-Africa 2	6.3.3 West Africa 2	cluster_5	cluster_5	fabG1 -17g>t; katG S315T	Assoc w R		rpoB D435Y	assoc with R	borderline Rif-resist	rpsL K43R	embB D354A	assoc with R	pncA D12A	-	-	-	-	-	-	-	-	-	ald 266_del_a; ald 716_del_tcc	-	-	MDR
18002305	ERR10680008	2019	M	NEG	R	35	M. africanum	Lineage 6	6 West-Africa 2	6.2.2 West Africa 2	unclustered	unclustered	fabG1 -17g>t; fabG1 -8t>c; katG S315T	Assoc w R		rpoB D435F	assoc with R		-	-		-	-	-	-	-	-	-	-	-	-	ald 266_del_a	-	-	MDR
18002313	ERR10680012	2019	M	NEG	R	32	M. africanum	Lineage 6	6 West-Africa 2	6.3.1 West Africa 2	unclustered	unclustered	katG G14_			rpoB Q432K; rpoB S450L	assoc with R		-	-		-	-	-	-	-	-	-	-	-	-	ald 266_del_a	-	-	MDR
18002317	ERR10680013	2019	M	NEG	R	18	M. africanum	Lineage 6	6 West-Africa 2	6.3.3 West Africa 2	unclustered	unclustered	katG S315T	Assoc w R		rpoB L452P	assoc with R		-	-		-	-	-	-	-	-	-	-	-	-	ald 266_del_a; ald 716_del_tcc	-	-	MDR
18002481	ERR10680019	2019	M	NEG	R	32	M. africanum	Lineage 6	6 West-Africa 2	6.2.3 West Africa 2	unclustered	unclustered	katG 1003_ins_g			rpoB S450L	assoc with R		-	-		-	-	-	-	-	-	-	-	-	-	ald 266_del_a	-	-	MDR
18003194	ERR10680020	2020	M	NEG	R	34	M. africanum	Lineage 6	6 West-Africa 2	6.2.2 West Africa 2	unclustered	unclustered	-			rpoB S450L	assoc with R		rpsL K88R	-		pncA Q10P	-	-	-	-	-	-	-	-	-	ald 266_del_a	-	-	RR
18003198	ERR10680021	2019	M	POS	R	40	M. africanum	Lineage 6	6 West-Africa 2	6.2.2 West Africa 2	cluster_21	unclustered	katG S315T	Assoc w R		rpoB H445Y	assoc with R		rpsL K43R	embB M306I	assoc with R	pncA P62S	-	-	-	-	-	-	-	-	-	ald 266_del_a	-	-	MDR
18012370	ERR10680042	2019	M	NEG	R	39	M. africanum	Lineage 6	6 West-Africa 2	6.2.2 West Africa 2	unclustered	unclustered	-			rpoB D435V	assoc with R		-	-		pncA V128L	-	-	-	-	-	-	-	-	-	ald 266_del_a	-	-	RR
18012371	ERR10680043	2019	M	NEG	R	58	M. africanum	Lineage 6	6 West-Africa 2	6.2.2 West Africa 2	unclustered	unclustered	fabG1 -15c>t	Assoc w R	low-level resistance mutations	rpoB 1295_del_aattcatgg			-	-		-	-	-	-	-	-	-	fabG1 -15c>t	-	-	ald 266_del_a	-	-	MDR
18012373	ERR10680044	2019	M	NEG	R	39	M. africanum	Lineage 6	6 West-Africa 2	6.2.2 West Africa 2	unclustered	unclustered	katG 2087_ins_c			rpoB D435V	assoc with R		-	-		pncA V180F; pncA Y103S; pncA K48E	-	-	-	-	-	-	-	-	-	ald 266_del_a	-	-	MDR
18012406	ERR10680046	2019	M	NEG	R	54	M. africanum	Lineage 6	6 West-Africa 2	6.2.2 West Africa 2	unclustered	unclustered	katG S315N	Assoc w R		rpoB L452P	assoc with R		-	-		pncA D136G	-	-	-	-	-	-	-	-	-	ald 266_del_a	-	-	MDR
19000126	ERR10680052	2019	M	NEG	R	62	M. africanum	Lineage 6	6 West-Africa 2	6.3.3 West Africa 2	cluster_5	cluster_5	fabG1 -17g>t; katG S315T	Assoc w R		rpoB D435Y	assoc with R	borderline Rif-resist	rpsL K43R	embB D354A	assoc with R	pncA D12A	-	-	Rv0678 95_ins_ga; Rv0678 Y92_	-	-	-	-	-	Rv0678 95_ins_ga; Rv0678 Y92_	ald 266_del_a; ald 716_del_tcc	-	-	MDR
19001421	ERR10680060	2019	M	NEG	R	42	M. africanum	Lineage 6	6 West-Africa 2	6.3.3 West Africa 2	cluster_5	cluster_5	fabG1 -17g>t; katG S315T	Assoc w R		rpoB D435Y	assoc with R	borderline Rif-resist	rpsL K43R	embB D354A	assoc with R	pncA D12A	-	-	-	-	-	-	-	-	-	ald 266_del_a; ald 716_del_tcc	-	-	MDR
19001505	ERR10680061	2019	M	NEG	R	27	M. africanum	Lineage 6	6 West-Africa 2	6.2.2 West Africa 2	unclustered	unclustered	fabG1 -17g>t; katG Y98C			rpoB S450L	assoc with R		-	-		-	-	-	-	-	-	-	-	-	-	ald 266_del_a	-	-	MDR
19002826	ERR10680062	2019	F	NEG	R	22	M. africanum	Lineage 6	6 West-Africa 2	6.3.1 West Africa 2	unclustered	unclustered	-			rpoB S450L	assoc with R		-	-		-	-	-	-	-	-	-	-	-	-	ald 266_del_a	-	-	RR
19003498	ERR10680072	2019	M	POS	N	42	M. africanum	Lineage 6	6 West-Africa 2	6.3.3 West Africa 2	unclustered	unclustered	katG S315T	Assoc w R		rpoB S450L	assoc with R		rpsL K43R	embB G406D	assoc with R	-	-	-	-	-	-	-	-	-	-	ald 266_del_a; ald 716_del_tcc	-	-	MDR
19003802	ERR10680076	2019	M	NEG	R	61	M. africanum	Lineage 6	6 West-Africa 2	6.3.1 West Africa 2	unclustered	unclustered	katG S315T	Assoc w R		rpoB S450W	assoc with R		-	embB D328Y	assoc with R	pncA 417_del_gtgt	-	-	-	-	-	-	-	-	-	ald 266_del_a	-	-	MDR
19005340	ERR10680079	2019	M	NEG	R	21	M. africanum	Lineage 6	6 West-Africa 2	6.2.2 West Africa 2	unclustered	unclustered	katG S315N	Assoc w R		rpoB S450L	assoc with R		-	-		-	-	-	-	-	-	-	-	-	-	ald 266_del_a	-	-	MDR
19005349	ERR10680081	2019	F	NEG	N/A	40	M. africanum	Lineage 6	6 West-Africa 2	6.2.2 West Africa 2	unclustered	unclustered	katG 371_del_g			rpoB S450L	assoc with R		-	-		-	-	-	-	-	-	-	-	-	-	ald 266_del_a	-	-	MDR
19005350	ERR10680082	2019	M	NEG	R	35	M. africanum	Lineage 6	6 West-Africa 2	6.2.2 West Africa 2	unclustered	unclustered	katG W412C			rpoB D435V	assoc with R		-	embB M306I; embB G406S	assoc with R	pncA V139M; pncA A46V	-	-	-	-	-	-	-	-	-	ald 266_del_a	-	-	MDR
19007072	ERR10680088	2019	M	NEG	R	33	M. africanum	Lineage 6	6 West-Africa 2	6.3.3 West Africa 2	unclustered	unclustered	fabG1 -17g>t; katG S315T	Assoc w R		rpoB D435Y	assoc with R	borderline Rif-resist	rpsL K43R	embB D354A	assoc with R	pncA D12A	-	-	-	-	-	-	-	-	-	ald 266_del_a; ald 716_del_tcc	-	-	MDR
19008196	ERR10680102	2019	M	POS	R	22	M. africanum	Lineage 6	6 West-Africa 2	6.3.3 West Africa 2	cluster_4	cluster_4	fabG1 -17g>t; katG S315T	Assoc w R		rpoB D435Y	assoc with R	borderline Rif-resist	rpsL K43R	-		-	-	-	-	-	-	-	-	-	-	ald 266_del_a; ald 716_del_tcc	-	-	MDR
19009759	ERR10680108	2020	F	POS	R	40	M. africanum	Lineage 6	6 West-Africa 2	6.2.3 West Africa 2	unclustered	unclustered	katG 1335_ins_t			rpoB S450L	assoc with R		-	-		-	-	-	-	-	-	-	-	-	-	ald 266_del_a	-	-	MDR
19010713	ERR10680113	2020	M	N/A	N	34	M. africanum	Lineage 6	6 West-Africa 2	6.3.3 West Africa 2	unclustered	unclustered	katG S315T	Assoc w R		rpoB H445Y	assoc with R		rpsL K43R	embB D354A	assoc with R	-	-	-	-	-	-	-	-	-	-	ald 266_del_a; ald 716_del_tcc	-	-	MDR
19010715	ERR10680114	2020	M	NEG	N	45	M. africanum	Lineage 6	6 West-Africa 2	6.2.3 West Africa 2	unclustered	unclustered	katG E334_			rpoB S450L	assoc with R		-	-		pncA P54L	-	-	-	-	-	-	-	-	-	ald 266_del_a	-	-	MDR
19010717	ERR10680115	2020	M	NEG	N	29	M. africanum	Lineage 6	6 West-Africa 2	6.2.3 West Africa 2	unclustered	unclustered	-			rpoB S450L	assoc with R		-	-		pncA Y103C; pncA S59F	-	-	-	-	-	-	-	-	-	ald 266_del_a	-	-	RR
19012161	ERR10680122	2020	N/A	N/A	N/A	Unknown	M. africanum	Lineage 6	6 West-Africa 2	6.2.2 West Africa 2	unclustered	unclustered	katG S315I			rpoB D435V; rpoB 1307_del_aga	assoc with R		-	embB G406A	assoc with R	pncA S104I; pncA T47I	-	-	-	-	-	-	-	-	-	ald 266_del_a	-	-	MDR
19012163	ERR10680123	2020	N/A	N/A	N/A	Unknown	M. africanum	Lineage 6	6 West-Africa 2	6.3.3 West Africa 2	unclustered	unclustered	katG S315T	Assoc w R		rpoB S450W	assoc with R		rpsL K43R	embB Q497R	assoc with R	-	-	-	-	-	-	-	-	-	-	ald 266_del_a; ald 716_del_tcc	-	-	MDR
19012166	ERR10680124	2020	N/A	N/A	N/A	Unknown	M. africanum	Lineage 6	6 West-Africa 2	6.3.3 West Africa 2	unclustered	unclustered	katG S315T	Assoc w R		rpoB S450L	assoc with R		rpsL K43R	embB M306V	assoc with R	pncA -11a>g	-	-	-	-	-	-	ethA 110_del_a	-	-	ald 266_del_a; ald 716_del_tcc	-	-	MDR
19012174	ERR10680126	2020	N/A	N/A	N/A	Unknown	M. africanum	Lineage 6	6 West-Africa 2	6.2.2 West Africa 2	unclustered	unclustered	katG S315T	Assoc w R		rpoB D435F	assoc with R		-	embB M306V; embB G406A	assoc with R	pncA 191_del_atcaggcc; pncA D8N	-	-	-	-	-	-	-	-	-	ald 266_del_a	-	-	MDR
19012180	ERR10680128	2020	N/A	N/A	N/A	Unknown	M. africanum	Lineage 6	6 West-Africa 2	6.2.2 West Africa 2	unclustered	unclustered	katG S315N	Assoc w R		rpoB S450L	assoc with R		-	-		-	-	-	-	-	-	-	-	-	-	ald 266_del_a	-	-	MDR
19013335	ERR10680134	2020	N/A	N/A	N/A	Unknown	M. africanum	Lineage 6	6 West-Africa 2	6.2.2 West Africa 2	unclustered	unclustered	katG 402_del_cgacaattcgc; katG 177_del_tgggtagcccagtc			rpoB Q429H; rpoB L430P; rpoB D435Y; rpoB H445Q	assoc with R	borderline Rif-resist	-	-		pncA C14R	-	-	-	-	-	-	-	-	-	ald 266_del_a	-	-	MDR
20001383	ERR10680147	2020	N/A	N/A	N/A	Unknown	M. africanum	Lineage 6	6 West-Africa 2	6.2.2 West Africa 2	unclustered	unclustered	katG 89_ins_g			rpoB 1296_ins_ttc	assoc with R		-	embA -16c>t; embB Q497R	assoc with R	-	-	-	-	-	-	-	-	-	-	ald 266_del_a	-	-	MDR
10447-17	ERR10680151	2017	F	N/A	N/A	Unknown	M. africanum	Lineage 6	6 West-Africa 2	6.3.3 West Africa 2	cluster_4	cluster_4	fabG1 -17g>t; katG S315T	Assoc w R		rpoB D435Y	assoc with R	borderline Rif-resist	rpsL K43R	-		-	-	-	-	-	-	-	-	-	-	ald 266_del_a; ald 716_del_tcc	-	-	MDR
13601-16	ERR10680165	2016	M	NEG	R	46	M. africanum	Lineage 6	6 West-Africa 2	6.2.2 West Africa 2	unclustered	unclustered	katG S315T	Assoc w R		rpoB L452P	assoc with R		-	-		-	-	-	-	-	-	-	-	-	-	ald 266_del_a	-	-	MDR
13602-16	ERR10680166	2016	M	NEG	R	31	M. africanum	Lineage 6	6 West-Africa 2	6.2.2 West Africa 2	unclustered	unclustered	katG S315T; katG 15_del_caca	Assoc w R		rpoB H445Y	assoc with R		rpsL K43R	embB M306I	assoc with R	pncA W119L	-	-	-	-	-	-	-	-	-	ald 266_del_a	-	-	MDR
2627-17	ERR10680174	2017	M	NEG	R	45	M. africanum	Lineage 6	6 West-Africa 2	6.3.3 West Africa 2	cluster_4	cluster_4	fabG1 -17g>t; katG S315T	Assoc w R		rpoB D435Y	assoc with R	borderline Rif-resist	rpsL K43R	embA -12c>t	assoc with R	-	-	-	-	-	-	-	-	-	-	ald 266_del_a; ald 716_del_tcc	-	-	MDR
3112-17	ERR10680178	2017	M	NEG	R	34	M. africanum	Lineage 6	6 West-Africa 2	6.3.3 West Africa 2	cluster_5	cluster_5	fabG1 -17g>t; katG S315T	Assoc w R		rpoB D435Y; rpoB N437H	assoc with R	borderline Rif-resist	rpsL K43R	embB D354A	assoc with R	pncA D12A	-	-	-	-	-	-	-	-	-	ald 266_del_a; ald 716_del_tcc	-	-	MDR
5840-17	ERR10680186	2017	F	NEG	R	18	M. africanum	Lineage 6	6 West-Africa 2	6.2.2 West Africa 2	unclustered	unclustered	katG S315T	Assoc w R		rpoB H445L	assoc with R	borderline Rif-resist	rpsL K43R	embB M306I	assoc with R	-	-	-	-	-	-	-	-	-	-	ald 266_del_a	-	-	MDR
5843-17	ERR10680188	2017	M	NEG	R	46	M. africanum	Lineage 6	6 West-Africa 2	6.3.3 West Africa 2	cluster_5	cluster_5	fabG1 -17g>t; katG S315T	Assoc w R		rpoB D435Y	assoc with R	borderline Rif-resist	rpsL K43R	embA -8c>t; embB D354A	assoc with R	pncA D12A	-	-	Rv0678 138_ins_g; Rv0678 141_ins_c	-	-	-	-	-	Rv0678 138_ins_g; Rv0678 141_ins_c	ald 266_del_a; ald 716_del_tcc	-	-	MDR
6743-17	ERR10680200	2017	F	NEG	N/A	Unknown	M. africanum	Lineage 6	6 West-Africa 2	6.3.3 West Africa 2	cluster_4	cluster_4	fabG1 -17g>t; katG S315T	Assoc w R		rpoB D435Y	assoc with R	borderline Rif-resist	rpsL K43R	-		-	-	-	-	-	-	-	-	-	-	ald 266_del_a; ald 716_del_tcc	-	-	MDR
6744-17	ERR10680201	2017	F	NEG	N/A	Unknown	M. africanum	Lineage 6	6 West-Africa 2	6.3.3 West Africa 2	cluster_4	cluster_4	fabG1 -17g>t; katG S315T	Assoc w R		rpoB D435Y	assoc with R	borderline Rif-resist	rpsL K43R	-		-	-	-	-	-	-	-	-	-	-	ald 266_del_a; ald 716_del_tcc	-	-	MDR
7606-17	ERR10680203	2017	F	NEG	R	20	M. africanum	Lineage 6	6 West-Africa 2	6.2.2 West Africa 2	cluster_21	unclustered	katG S315T	Assoc w R		rpoB H445Y	assoc with R		rpsL K43R	embB M306I	assoc with R	pncA P62S	-	-	-	-	-	-	-	-	-	ald 266_del_a	-	-	MDR
9026-17	ERR10680206	2017	M	N/A	N/A	26	M. africanum	Lineage 6	6 West-Africa 2	6.2.2 West Africa 2	unclustered	unclustered	-			rpoB S450L	assoc with R		-	embA -16c>g; embB M306I	assoc with R	pncA L172P; pncA 496_ins_c	-	-	-	-	-	-	-	-	-	ald 266_del_a	-	-	RR
9237-17	ERR10680214	2017	M	N/A	N/A	Unknown	M. africanum	Lineage 6	6 West-Africa 2	6.2.2 West Africa 2	unclustered	unclustered	katG S315T	Assoc w R		rpoB 1309_del_aac			rpsL K43R	-		-	-	-	-	-	-	-	-	-	-	ald 266_del_a	-	-	MDR
													purple = low level resistance mutations
																Purple = one of six borderline Rif-resistance mutations
																Red = assoc with R but these mutations are outside the RRDR
